# Supplementary material for: Assessing Inequities in COVID-19 Vaccine Roll-Out Strategy Programs: A Cross-Country Study Using a Machine Learning Approach
Source: Vaccines (Basel). 2022 Jan 26;10(2):194. doi: 10.3390/vaccines10020194 (PMC8879459; doi:10.3390/vaccines10020194)
Supplement: Supplementary file 1 [file vaccines-10-00194-s001.zip]

Archive with 1 entries (1 files):
- vaccines-1468024-supplementary.pdf
